# Supplementary material for: Size Matters: Biological and Food Safety Relevance of Leaf Damage for Colonization of Escherichia coli O157:H7 gfp+
Source: Front Microbiol. 2021 Jan 27;11:608086. doi: 10.3389/fmicb.2020.608086 (PMC7873480; doi:10.3389/fmicb.2020.608086)
Supplement: Supplementary Figure 1 — Methodology approach: Sampling, inoculation, and extraction of artificially added E. coli O157:H7 from individual spinach (Spinacia oleracea L.) leaves. [file Data_Sheet_1.zip]

Archive with 11 entries (11 files):
- Data.xlsx
- Figure S1.png
- Figure S2.png
- Figure S3.jpg
- Figure S4.png
- Figure S5.jpg
- Figure S6.jpg
- Figure S7.jpg
- Table S1.docx
- Video 1.avi
- Video 2.avi
