# Supplementary material for: Size Matters: Biological and Food Safety Relevance of Leaf Damage for Colonization of Escherichia coli O157:H7 gfp+
Source: Front Microbiol. 2021 Jan 27;11:608086. doi: 10.3389/fmicb.2020.608086 (PMC7873480; doi:10.3389/fmicb.2020.608086)
Supplement: Supplementary Figure 1 — Methodology approach: Sampling, inoculation, and extraction of artificially added E. coli O157:H7 from individual spinach (Spinacia oleracea L.) leaves. [file Data_Sheet_1.zip › Data.xlsx]

## Sheet: Sheet1
Run	Damage_level	Dpi	Leaf	Leaf_weight	Leaf_area_px	Leaf_area_cm2	area_AB_AD	1cm2_object_px	Perc_damage_per_cm2	Perc_damage_per_leaf	No_lesions_cm2	Damage_um_cm2	No_lesion_leaf	Damage_cm2	Damage_um_leaf	washing_buffer	Maceration_buffer	Dilution	plated_volume	Spin_off_CFU_1	Spin_off_CFU_2	Spin_off_CFU_3	Spin-off_CFU/g_paralell1	Spin-off_CFU/g_paralell2	Spin-off_CFU/g_paralell3	Average_spin_g	log_Spin-off_CFU/g_paralell1	log_Spin-off_CFU/g_paralell2	log_Spin-off_CFU/g_paralell3	Log_CFU/g_spinoff	Spin-off_CFU/area_paralell1	Spin-off_CFU/area_paralell2	Spin-off_CFU/area_paralell3	Average_spin_cm2	log_Spin-off_CFU/area_paralell1	log_Spin-off_CFU/area_paralell2	log_Spin-off_CFU/area_paralell3	Log_CFU/cm2_spinoff	Dilution_wash	Wash_CFU_1	Wash_CFU_2	Wash_CFU_3	Wash_CFU/g_parallell1	Wash_CFU/g_parallell2	Wash_CFU/g_parallell3	Average_wash_g	log_Wash_CFU/g_parallell1	log_Wash_CFU/g_parallell2	log_Wash_CFU/g_parallell3
1	0	0	1	0.98	1034899	25.0502	50.1004	41313	0.00372425	0.0932932	0.0399198	93293.2	1	0.0233701	2.33701e+06	50	1.96	0.1	0.1	362	264	230	1.84694e+06	1.34694e+06	1.17347e+06	1.45578e+06	6.26645	6.12935	6.06947	6.15509	36127.5	26347.1	22953.9	28476.2	4.55784	4.42073	4.36086	4.44648	1	880	784	700	448980	400000	357143	402041	5.65223	5.60206	5.55284
1	0	0	2	1.3	1204677	29.1598	58.3195	41313	0.00274849	0.0801452	0.0342938	80145.2	1	0.0233701	2.33701e+06	50	2.6	0.1	0.1	370	440	194	1.42308e+06	1.69231e+06	746154	1.28718e+06	6.15323	6.22848	5.87283	6.08485	31721.8	37723.2	16632.5	28692.5	4.50136	4.57661	4.22096	4.43297	1	940	1184	1092	361538	455385	420000	412308	5.55815	5.65838	5.62325
1	0	0	3	0.62	957789	23.1837	46.3674	41313	0.00434805	0.100804	0.0431337	100804	1	0.0233701	2.33701e+06	50	1.24	0.1	0.1	252	298	412	2.03226e+06	2.40323e+06	3.32258e+06	2.58602e+06	6.30798	6.38079	6.52148	6.40342	27174.2	32134.6	44427.7	34578.9	4.43416	4.50697	4.64765	4.52959	1	440	444	660	354839	358065	532258	415054	5.55003	5.55396	5.72612
1	0	0	4	0.97	1022524	24.7507	49.5013	41313	0.00381494	0.0944223	0.040403	94422.3	1	0.0233701	2.33701e+06	50	1.94	0.1	0.1	360	252	286	1.85567e+06	1.29897e+06	1.47423e+06	1.54296e+06	6.2685	6.1136	6.16856	6.18355	36362.7	25453.9	28888.1	30234.9	4.56066	4.40575	4.46072	4.47571	1	552	564	800	284536	290722	412371	329210	5.45414	5.46348	5.61529
1	0	0	5	1.01	942766	22.8201	45.6402	41313	0.00448773	0.10241	0.0438211	102410	1	0.0233701	2.33701e+06	50	2.02	0.1	0.1	113	168	127	559406	831683	628713	673267	5.74773	5.91996	5.79845	5.82205	12379.4	18404.8	13913.2	14899.2	4.0927	4.26493	4.14343	4.16702	1	22	31	39	10891.1	15346.5	19306.9	15181.5	4.03707	4.18601	4.28571
1	0	0	6	0.75	899673	21.777	43.554	41313	0.00492794	0.107316	0.04592	107316	1	0.0233701	2.33701e+06	50	1.5	0.1	0.1	150	151	142	1000000	1.00667e+06	946667	984444	6	6.00289	5.9762	5.99303	17220	17334.8	16301.6	16952.1	4.23603	4.23892	4.21223	4.22906	1	144	196	230	96000	130667	153333	126667	4.98227	5.11616	5.18564
1	0	0	7	0.86	970640	23.4948	46.9896	41313	0.00423368	0.0994695	0.0425626	99469.5	1	0.0233701	2.33701e+06	50	1.72	0.1	0.1	123	60	139	715116	348837	808140	624031	5.85438	5.54262	5.90749	5.76816	13088	6384.4	14790.5	11421	4.11687	3.80512	4.16998	4.03066	1	40	61	50	23255.8	35465.1	29069.8	29263.6	4.36653	4.5498	4.46344
1	0	0	8	1.07	1152089	27.8868	55.7737	41313	0.00300513	0.0838035	0.0358592	83803.5	1	0.0233701	2.33701e+06	50	2.14	0.1	0.1	142	120	164	663551	560748	766355	663551	5.82187	5.74877	5.88443	5.81836	12730	10757.8	14702.3	12730	4.10483	4.03172	4.16738	4.10131	1	184	254	184	85981.3	118692	85981.3	96884.7	4.9344	5.07442	4.9344
1	0	0	9	0.67	964288	23.341	46.6821	41313	0.00428964	0.100125	0.042843	100125	1	0.0233701	2.33701e+06	50	1.34	0.1	0.1	210	320	266	1.56716e+06	2.38806e+06	1.98507e+06	1.9801e+06	6.19511	6.37805	6.29778	6.29031	22492.6	34274.4	28490.6	28419.2	4.35204	4.53497	4.4547	4.44724	1	14	16	14	10447.8	11940.3	10447.8	10945.3	4.01902	4.07702	4.01902
1	0	0	10	0.96	977154	23.6525	47.3049	41313	0.00417743	0.0988064	0.0422789	98806.4	1	0.0233701	2.33701e+06	50	1.92	0.1	0.1	228	192	169	1187500	1000000	880208	1.02257e+06	6.07463	6	5.94459	6.00641	24099	20293.9	17862.8	20751.9	4.382	4.30736	4.25195	4.31377	1	158	195	245	82291.7	101562	127604	103819	4.91536	5.00673	5.10586
1	0	1	1	0.75	986271	23.6261	47.2522	41745	0.00418676	0.0989167	0.0423261	98916.7	1	0.0233701	2.33701e+06	50	2.15	0.1	0.1	250	270	230	1.66667e+06	1800000	1.53333e+06	1.66667e+06	6.22185	6.25527	6.18564	6.22092	26453.8	28570.1	24337.5	26453.8	4.42249	4.45591	4.38628	4.42156	1	228	364	228	152000	242667	152000	182222	5.18184	5.38501	5.18184
1	0	1	2	0.6	857663	20.5453	41.0906	41745	0.00553652	0.113749	0.048673	113749	1	0.0233701	2.33701e+06	50	2.3	0.1	0.1	54	69	74	450000	575000	616667	547222	5.65321	5.75967	5.79005	5.73431	6570.85	8396.09	9004.5	7990.48	3.81762	3.92408	3.95446	3.89872	1	228	212	248	190000	176667	206667	191111	5.27875	5.24715	5.31527
1	0	1	3	0.92	1172159	28.079	56.1581	41745	0.00296413	0.0832299	0.0356138	83229.9	1	0.0233701	2.33701e+06	50	1.44	0.1	0.1	400	464	384	2.17391e+06	2.52174e+06	2.08696e+06	2.26087e+06	6.33724	6.4017	6.31951	6.35282	35613.8	41312	34189.2	37038.3	4.55162	4.61608	4.53389	4.56719	1	336	460	348	182609	250000	189130	207246	5.26152	5.39794	5.27676
1	0	1	4	0.59	880679	21.0966	42.1933	41745	0.00525091	0.110777	0.0474009	110777	1	0.0233701	2.33701e+06	50	2.25	0.1	0.1	364	352	344	3.08475e+06	2.98305e+06	2.91525e+06	2.99435e+06	6.48922	6.47466	6.46468	6.47619	43134.8	41712.8	40764.8	41870.8	4.63483	4.62027	4.61029	4.62179	1	480	508	452	406780	430508	383051	406780	5.60936	5.63398	5.58326
1	0	1	5	0.75	855493	20.4933	40.9866	41745	0.00556464	0.114038	0.0487964	114038	1	0.0233701	2.33701e+06	50	1.8	0.1	0.1	198	190	146	1320000	1.26667e+06	973333	1.18667e+06	6.12057	6.10266	5.98826	6.0705	24154.2	23178.3	17810.7	21714.4	4.38299	4.36508	4.25068	4.33292	1	170	158	212	113333	105333	141333	120000	5.05436	5.02257	5.15024
1	0	1	6	0.9	965434	23.1269	46.2539	41745	0.00436943	0.101052	0.0432396	101052	1	0.0233701	2.33701e+06	50	1.5	0.1	0.1	464	440	436	2.57778e+06	2.44444e+06	2.42222e+06	2.48148e+06	6.41125	6.38818	6.38421	6.39455	50158	47563.6	47131.2	48284.2	4.70034	4.67727	4.67331	4.68364	1	100	116	134	55555.6	64444.4	74444.4	64814.8	4.74473	4.80919	4.87183
1	0	1	7	1.12	1141254	27.3387	54.6774	41745	0.00312684	0.0854837	0.0365782	85483.7	1	0.0233701	2.33701e+06	50	1.2	0.1	0.1	214	115	348	955357	513393	1.55357e+06	1.00744e+06	5.98017	5.71045	6.19133	5.96065	19569.3	10516.2	31823	20636.2	4.29158	4.02186	4.50274	4.27206	1	126	200	126	56250	89285.7	56250	67261.9	4.75012	4.95078	4.75012
1	0	1	8	0.72	986953	23.6424	47.2848	41745	0.00418097	0.0988483	0.0422968	98848.3	1	0.0233701	2.33701e+06	50	2	0.1	0.1	200	206	214	1.38889e+06	1.43056e+06	1.48611e+06	1.43519e+06	6.14267	6.1555	6.17205	6.15674	21148.4	21782.9	22628.8	21853.4	4.32528	4.33812	4.35466	4.33935	1	284	352	340	197222	244444	236111	225926	5.29496	5.38818	5.37312
1	0	1	9	1.15	1079167	25.8514	51.7028	41745	0.00349698	0.0904018	0.0386826	90401.8	1	0.0233701	2.33701e+06	50	1.2	0.1	0.1	162	66	95	704348	286957	413043	468116	5.84779	5.45782	5.616	5.64053	15666.5	6382.63	9187.12	10412.1	4.19497	3.805	3.96318	3.98772	1	170	190	172	73913	82608.7	74782.6	77101.4	4.86872	4.91703	4.8738
1	0	1	10	1.07	1065139	25.5154	51.0307	41745	0.0035897	0.0915924	0.0391921	91592.4	1	0.0233701	2.33701e+06	50	1.5	0.1	0.1	280	240	404	1.30841e+06	1.1215e+06	1.88785e+06	1.43925e+06	6.11674	6.0498	6.27597	6.1475	27434.4	23515.2	39584	30177.9	4.4383	4.37135	4.59752	4.46906	1	314	244	272	146729	114019	127103	129283	5.16652	5.05698	5.10416
1	0	2	1	1.19	1246871	28.4284	56.8569	43860	0.00289171	0.0822069	0.0351761	82206.9	1	0.0233701	2.33701e+06	50	1.8	0.1	0.1	236	372	388	991597	1.56303e+06	1.63025e+06	1.39496e+06	5.99634	6.19397	6.21225	6.13419	20753.9	32713.7	34120.8	29196.1	4.3171	4.51473	4.53302	4.45495	1	178	111	204	74789.9	46638.7	85714.3	69047.6	4.87384	4.66875	4.93305
1	0	2	2	0.94	1115374	25.4303	50.8606	43860	0.00361374	0.0918987	0.0393231	91898.7	1	0.0233701	2.33701e+06	50	2.14	0.1	0.1	134	106	236	712766	563830	1.25532e+06	843972	5.85295	5.75115	6.09875	5.90095	13173.2	10420.6	23200.6	15598.2	4.11969	4.01789	4.3655	4.1677	1	254	240	210	135106	127660	111702	124823	5.13068	5.10605	5.04806
1	0	2	3	0.88	1229460	28.0315	56.0629	43860	0.0029742	0.0833711	0.0356742	83371.1	1	0.0233701	2.33701e+06	50	2.36	0.1	0.1	280	250	380	1.59091e+06	1.42045e+06	2.15909e+06	1.72348e+06	6.20165	6.15243	6.33427	6.22945	24971.9	22296.4	33890.5	27052.9	4.39745	4.34823	4.53008	4.42525	1	178	182	174	101136	103409	98863.6	101136	5.00491	5.01456	4.99504
1	0	2	4	0.72	940806	21.4502	42.9004	43860	0.00507924	0.108951	0.0466196	108951	1	0.0233701	2.33701e+06	50	2.8	0.1	0.1	132	212	160	916667	1.47222e+06	1.11111e+06	1.16667e+06	5.96221	6.16797	6.04576	6.05865	15384.5	24708.4	18647.8	19580.2	4.18708	4.39284	4.27063	4.28352	1	40	66	55	27777.8	45833.3	38194.4	37268.5	4.4437	4.66118	4.582
1	0	2	5	0.74	967196	22.0519	44.1038	43860	0.00480584	0.105978	0.0453476	105978	1	0.0233701	2.33701e+06	50	1.5	0.1	0.1	708	344	340	4.78378e+06	2.32432e+06	2.2973e+06	3.13514e+06	6.67977	6.3663	6.36122	6.4691	80265.2	38998.9	38545.4	52603.2	4.90453	4.59105	4.58597	4.69385	1	172	118	175	116216	79729.7	118243	104730	5.06527	4.90162	5.07278
1	0	2	6	0.76	964035	21.9798	43.9596	43860	0.00483741	0.106325	0.0454963	106325	1	0.0233701	2.33701e+06	50	1.5	0.1	0.1	264	124	126	1.73684e+06	815789	828947	1.12719e+06	6.23976	5.91158	5.91853	6.02329	30027.5	14103.8	14331.3	19487.6	4.47752	4.14934	4.15629	4.26105	1	103	149	106	67763.2	98026.3	69736.8	78508.8	4.83099	4.99134	4.84346
1	0	2	7	1.39	1239500	28.2604	56.5207	43860	0.00292621	0.0826958	0.0353852	82695.8	1	0.0233701	2.33701e+06	50	1.45	0.1	0.1	832	632	800	2.99281e+06	2.27338e+06	2.8777e+06	2.71463e+06	6.47608	6.35667	6.45905	6.4306	73601.3	55908.7	70770.5	66760.1	4.86689	4.74748	4.84985	4.82141	1	280	322	320	100719	115827	115108	110552	5.00311	5.06381	5.06111
1	0	2	8	1.18	1254261	28.5969	57.1938	43860	0.00285774	0.0817226	0.0349688	81722.6	1	0.0233701	2.33701e+06	50	1.8	0.1	0.1	316	368	288	1.33898e+06	1.55932e+06	1.22034e+06	1.37288e+06	6.12678	6.19294	6.08648	6.1354	27625.4	32171.3	25177.5	28324.7	4.44131	4.50747	4.40101	4.44993	1	186	166	184	78813.6	70339	77966.1	75706.2	4.8966	4.8472	4.89191
1	0	2	9	1.07	1236414	28.19	56.38	43860	0.00294083	0.0829022	0.0354736	82902.2	1	0.0233701	2.33701e+06	50	1.8	0.1	0.1	158	336	139	738318	1.57009e+06	649533	985981	5.86824	6.19593	5.8126	5.95892	14012.1	29797.8	12327.1	18712.3	4.1465	4.47418	4.09086	4.23718	1	139	97	112	64953.3	45327.1	52336.4	54205.6	4.8126	4.65636	4.7188
1	0	2	10	0.9	1290357	29.4199	58.8398	43860	0.00270009	0.0794365	0.0339906	79436.5	1	0.0233701	2.33701e+06	50	2.4	0.1	0.1	202	364	156	1.12222e+06	2.02222e+06	866667	1.33704e+06	6.05008	6.30583	5.93785	6.09792	17165.2	30931.4	13256.3	20451	4.23465	4.4904	4.12242	4.28249	1	264	210	210	146667	116667	116667	126667	5.16633	5.06695	5.06695
1	1	0	1	1.29	1195855	26.1109	52.2219	45799	0.0162549	0.42443	4.1745	424430	109	0.110823	1.10823e+07	50	2.58	0.1	0.1	41	70	72	158915	271318	279070	236434	5.20116	5.43348	5.44571	5.36012	3925.56	6702.17	6893.66	5840.46	3.5939	3.82622	3.83845	3.75286	1	51	44	43	19767.4	17054.3	16666.7	17829.5	4.29595	4.23183	4.22185
1	1	0	2	0.844	1052181	22.9739	45.9478	45799	0.0209971	0.482386	4.74452	482386	109	0.110823	1.10823e+07	50	1.688	0.1	0.1	31	68	65	183649	402844	385071	323855	5.26399	5.60514	5.58554	5.48489	3373.4	7399.71	7073.25	5948.78	3.52807	3.86921	3.84962	3.74897	1	18	33	42	10663.5	19549.8	24881.5	18364.9	4.0279	4.29114	4.39588
1	1	0	3	1.07	1158496	25.2952	50.5904	45799	0.0173202	0.438117	4.30911	438117	109	0.110823	1.10823e+07	50	2.14	0.1	0.1	164	128	138	766355	598131	644860	669782	5.88443	5.7768	5.80947	5.82356	16208.6	12650.6	13638.9	14166	4.20975	4.10211	4.13478	4.14888	1	16	9	14	7476.64	4205.61	6542.06	6074.77	3.87371	3.62383	3.81571
1	1	0	4	0.91	931767	20.3447	40.6894	45799	0.0267748	0.544725	5.35766	544725	109	0.110823	1.10823e+07	50	1.82	0.1	0.1	28	30	36	153846	164835	197802	172161	5.18709	5.21705	5.29623	5.23346	3440.7	3686.46	4423.76	3850.31	3.53665	3.56661	3.64579	3.58302	1	12	8	4	6593.41	4395.6	2197.8	4395.6	3.81911	3.64302	3.34199
1	1	0	5	1.24	1031466	22.5216	45.0432	45799	0.021849	0.492074	4.8398	492074	109	0.110823	1.10823e+07	50	2.48	0.1	0.1	33	56	41	133065	225806	165323	174731	5.12406	5.35374	5.21833	5.23204	3663.15	6216.26	4551.19	4810.2	3.56386	3.79353	3.65812	3.67184	1	4	3	5	1612.9	1209.68	2016.13	1612.9	3.20761	3.08267	3.30452
1	1	0	6	0.95	1132144	24.7198	49.4397	45799	0.0181358	0.448315	4.40941	448315	109	0.110823	1.10823e+07	50	1.9	0.1	0.1	67	54	68	352632	284211	357895	331579	5.54732	5.45364	5.55376	5.51824	6775.93	5461.2	6877.07	6371.4	3.83097	3.73729	3.8374	3.80189	1	14	14	7	7368.42	7368.42	3684.21	6140.35	3.86737	3.86737	3.56634
1	1	0	7	1.02	1050133	22.9292	45.8583	45799	0.0210791	0.483327	4.75377	483327	109	0.110823	1.10823e+07	50	2.04	0.1	0.1	12	14	8	58823.5	68627.5	39215.7	55555.6	4.76955	4.8365	4.59346	4.73317	1308.38	1526.44	872.251	1235.69	3.11673	3.18368	2.94064	3.08035	1	5	9	4	2450.98	4411.76	1960.78	2941.18	3.38934	3.64461	3.29243
1	1	0	8	1.07	1260650	27.5257	55.0514	45799	0.0146269	0.402615	3.95993	402615	109	0.110823	1.10823e+07	50	2.14	0.1	0.1	47	83	65	219626	387850	303738	303738	5.34168	5.58866	5.4825	5.47095	4268.74	7538.41	5903.57	5903.57	3.6303	3.87728	3.77111	3.75956	1	47	47	32	21962.6	21962.6	14953.3	19626.2	4.34168	4.34168	4.17474
1	1	0	9	0.87	938606	20.494	40.9881	45799	0.026386	0.540756	5.31862	540756	109	0.110823	1.10823e+07	50	1.74	0.1	0.1	10	30	20	57471.3	172414	114943	114943	4.75945	5.23657	5.06048	5.01883	1219.87	3659.6	2439.74	2439.74	3.08631	3.56343	3.38734	3.3457	1	9	9	3	5172.41	5172.41	1724.14	4022.99	3.71369	3.71369	3.23657
1	1	0	10	1.1	1203585	26.2797	52.5594	45799	0.0160468	0.421704	4.14768	421704	109	0.110823	1.10823e+07	50	2.2	0.1	0.1	43	36	33	195455	163636	150000	169697	5.29105	5.21388	5.17609	5.22701	4090.61	3424.69	3139.3	3551.53	3.61179	3.53462	3.49683	3.54775	1	37	32	32	16818.2	14545.5	14545.5	15303	4.22578	4.16273	4.16273
1	1	1	1	0.98	951638	22.5619	45.1238	42179	0.021771	0.491194	4.83116	491194	109	0.110823	1.10823e+07	50	1.96	0.1	0.1	30	32	35	153061	163265	178571	164966	5.18487	5.21289	5.25181	5.21652	3324.19	3545.8	3878.22	3582.74	3.52169	3.54971	3.58863	3.55334	1	11	15	7	5612.24	7653.06	3571.43	5612.24	3.74914	3.88384	3.55284
1	1	1	2	0.86	911559	21.6117	43.2234	42179	0.0237275	0.512791	5.04357	512791	109	0.110823	1.10823e+07	50	1.72	0.1	0.1	73	57	79	424419	331395	459302	405039	5.62779	5.52035	5.6621	5.60341	8444.51	6593.66	9138.58	8058.91	3.92657	3.81913	3.96088	3.90219	1	30	50	59	17441.9	29069.8	34302.3	26938	4.24159	4.46344	4.53532
1	1	1	3	1.05	998344	23.6692	47.3384	42179	0.0197816	0.468215	4.60514	468215	109	0.110823	1.10823e+07	50	2.1	0.1	0.1	91	77	67	433333	366667	319048	373016	5.63682	5.56427	5.50386	5.56832	9611.64	8132.93	7076.7	8273.76	3.9828	3.91025	3.84983	3.91429	1	92	120	127	43809.5	57142.9	60476.2	53809.5	4.64157	4.75696	4.78158
1	1	1	4	0.76	768967	18.231	36.4621	42179	0.0333431	0.60788	5.97881	607880	109	0.110823	1.10823e+07	50	1.52	0.1	0.1	44	37	35	289474	243421	230263	254386	5.46161	5.38636	5.36222	5.4034	6033.67	5073.76	4799.51	5302.31	3.78058	3.70533	3.6812	3.72237	1	20	9	12	13157.9	5921.05	7894.74	8991.23	4.11919	3.7724	3.89734
1	1	1	5	0.96	1017261	24.1177	48.2354	42179	0.0190527	0.459508	4.5195	459508	109	0.110823	1.10823e+07	50	1.92	0.1	0.1	63	39	50	328125	203125	260417	263889	5.51604	5.30776	5.41567	5.41316	6530.47	4042.67	5182.91	5252.02	3.81494	3.60667	3.71457	3.71206	1	102	83	90	53125	43229.2	46875	47743.1	4.7253	4.63578	4.67094
1	1	1	6	1.05	1085978	25.7469	51.4938	42179	0.0167178	0.430432	4.23352	430432	109	0.110823	1.10823e+07	50	2.1	0.1	0.1	74	88	72	352381	419048	342857	371429	5.54701	5.62226	5.53511	5.56813	7185.33	8544.72	6991.14	7573.73	3.85645	3.9317	3.84455	3.87756	1	43	72	59	20476.2	34285.7	28095.2	27619	4.31125	4.53511	4.44863
1	1	1	7	0.71	862543	20.4496	40.8992	42179	0.0265009	0.541932	5.33018	541932	109	0.110823	1.10823e+07	50	1.42	0.1	0.1	44	70	33	309859	492958	232394	345070	5.49116	5.69281	5.36623	5.51673	5379.08	8557.63	4034.31	5990.34	3.73071	3.93235	3.60577	3.75628	1	140	154	120	98591.5	108451	84507	97183.1	4.99384	5.03523	4.92689
1	1	1	8	0.84	1107241	26.251	52.502	42179	0.0160819	0.422166	4.15222	422166	109	0.110823	1.10823e+07	50	1.68	0.1	0.1	37	58	67	220238	345238	398810	321429	5.34289	5.53812	5.60077	5.49393	3523.68	5523.6	6380.71	5142.66	3.547	3.74222	3.80487	3.69803	1	75	140	126	44642.9	83333.3	75000	67658.7	4.64975	4.92082	4.87506
1	1	1	9	0.91	898440	21.3006	42.6013	42179	0.0244255	0.520279	5.11722	520279	109	0.110823	1.10823e+07	50	1.82	0.1	0.1	170	92	105	934066	505495	576923	672161	5.97038	5.70372	5.76112	5.81174	19952.4	10797.8	12323.6	14357.9	4.3	4.03334	4.09074	4.14136	1	248	240	258	136264	131868	141758	136630	5.13438	5.12014	5.15155
1	1	1	10	0.92	958773	22.7311	45.4621	42179	0.0214482	0.487539	4.7952	487539	109	0.110823	1.10823e+07	50	1.84	0.1	0.1	70	80	52	380435	434783	282609	365942	5.58028	5.63827	5.45119	5.55658	7698.72	8798.54	5719.05	7405.44	3.88642	3.94441	3.75732	3.86272	1	60	108	77	32608.7	58695.7	41847.8	44384.1	4.51333	4.76861	4.62167
1	1	2	1	1.02	1032603	21.6429	43.2857	47711	0.0236592	0.512052	5.0363	512052	109	0.110823	1.10823e+07	50	2.04	0.1	0.1	20	23	24	98039.2	112745	117647	109477	4.9914	5.0521	5.07058	5.03803	2310.23	2656.76	2772.28	2579.76	3.36366	3.42435	3.44284	3.41028	1	32	26	36	15686.3	12745.1	17647.1	15359.5	4.19552	4.10534	4.24667
1	1	2	2	0.93	1084311	22.7266	45.4533	47711	0.0214565	0.487634	4.79613	487634	109	0.110823	1.10823e+07	50	1.86	0.1	0.1	29	29	24	155914	155914	129032	146953	5.19289	5.19289	5.1107	5.16549	3190.09	3190.09	2640.07	3006.75	3.5038	3.5038	3.42162	3.47641	1	90	105	117	48387.1	56451.6	62903.2	55914	4.68473	4.75168	4.79867
1	1	2	3	1.27	1340609	28.0985	56.1971	47711	0.0140366	0.394408	3.87921	394408	109	0.110823	1.10823e+07	50	2.54	0.1	0.1	47	63	38	185039	248031	149606	194226	5.26726	5.39451	5.17495	5.27891	4181.71	5605.28	3380.96	4389.32	3.62135	3.7486	3.52904	3.633	1	456	428	336	179528	168504	132283	160105	5.25413	5.22661	5.12151
1	1	2	4	0.72	886653	18.5838	37.1677	47711	0.0320892	0.59634	5.86531	596340	109	0.110823	1.10823e+07	50	1.44	0.1	0.1	65	45	44	451389	312500	305556	356481	5.65455	5.49485	5.48509	5.54483	8744.16	6053.65	5919.13	6905.65	3.94172	3.78202	3.77226	3.832	1	83	110	92	57638.9	76388.9	63888.9	65972.2	4.76072	4.88303	4.80543
1	1	2	5	0.82	952453	19.963	39.9259	47711	0.0278086	0.555142	5.46011	555142	109	0.110823	1.10823e+07	50	1.64	0.1	0.1	64	92	77	390244	560976	469512	473577	5.59134	5.74894	5.67165	5.67064	8014.84	11521.3	9642.86	9726.34	3.90389	4.0615	3.98421	3.9832	1	452	432	158	275610	263415	96341.5	211789	5.44029	5.42064	4.98381
1	1	2	6	1.03	1216687	25.5012	51.0024	47711	0.0170415	0.434579	4.27431	434579	109	0.110823	1.10823e+07	50	1.64	0.1	0.1	59	78	66	286408	378641	320388	328479	5.45698	5.57823	5.50568	5.51363	5784.05	7646.7	6470.29	6633.68	3.76223	3.88347	3.81092	3.81888	1	188	164	178	91262.1	79611.7	86407.8	85760.5	4.96029	4.90098	4.93655
1	1	2	7	0.87	1062464	22.2687	44.5375	47711	0.0223479	0.497661	4.89475	497661	109	0.110823	1.10823e+07	50	2	0.1	0.1	100	95	75	574713	545977	431034	517241	5.75945	5.73717	5.63451	5.71038	11226.5	10665.2	8419.87	10103.8	4.05024	4.02797	3.92531	4.00117	1	97	72	87	55747.1	41379.3	50000	49042.1	4.74622	4.61678	4.69897
1	1	2	8	1.27	1355241	28.4052	56.8104	47711	0.0137351	0.390149	3.83732	390149	109	0.110823	1.10823e+07	50	2.5	0.1	0.1	65	64	66	255906	251969	259843	255906	5.40808	5.40135	5.41471	5.40805	5720.78	5632.77	5808.79	5720.78	3.75746	3.75072	3.76409	3.75742	1	158	184	144	62204.7	72440.9	56692.9	63779.5	4.79382	4.85998	4.75353
1	1	2	9	0.92	996453	20.8852	41.7704	47711	0.0254069	0.530629	5.21901	530629	109	0.110823	1.10823e+07	50	1.84	0.1	0.1	117	97	105	635870	527174	570652	577899	5.80337	5.72195	5.75637	5.76056	14005.1	11611.1	12568.7	12728.3	4.14629	4.06487	4.09929	4.10348	1	214	304	158	116304	165217	85869.6	122464	5.0656	5.21806	4.93384
1	1	2	10	0.93	1203866	25.2325	50.4649	47711	0.0174064	0.439207	4.31983	439207	109	0.110823	1.10823e+07	50	1.86	0.1	0.1	115	120	129	618280	645161	693548	652330	5.79118	5.80967	5.84108	5.81398	11394.1	11889.4	12781.2	12021.6	4.05668	4.07516	4.10657	4.07947	1	408	264	114	219355	141935	61290.3	140860	5.34115	5.15209	4.78739
1	2	0	1	1.28	1339240	31.9971	63.9943	41855	0.343602	10.9943	22.8808	4.43448e+06	732.118	1.41891	1.41891e+08	50	2.56	0.1	0.1	400	364	208	1562500	1421875	812500	1265625	6.19382	6.15286	5.90982	6.0855	31252.8	28440	16251.5	25314.8	4.49489	4.45393	4.21089	4.38657	1	284	240	350	110938	93750	136719	113802	5.04508	4.97197	5.13583
1	2	0	2	1.24	1263301	30.1828	60.3656	41855	0.343602	10.3709	22.8808	4.43448e+06	690.605	1.33845	1.33845e+08	50	2.48	0.1	0.1	1312	1160	1128	5.29032e+06	4.67742e+06	4.54839e+06	4.83871e+06	6.72348	6.67001	6.65786	6.68378	108671	96081.2	93430.7	99394.4	5.03611	4.98264	4.97049	4.99641	1	341	417	380	137500	168145	153226	152957	5.1383	5.22568	5.18533
1	2	0	3	1.37	1326430	31.6911	63.3822	41855	0.343602	10.8891	22.8808	4.43448e+06	725.116	1.40533	1.40533e+08	50	2.74	0.1	0.1	250	340	260	912409	1.24088e+06	948905	1.03406e+06	5.96019	6.09373	5.97722	6.01038	19721.6	26821.4	20510.5	22351.2	4.29494	4.42848	4.31198	4.34513	1	375	488	336	136861	178102	122628	145864	5.13628	5.25067	5.08859
1	2	0	4	1.1	1195927	28.5731	57.1462	41855	0.343602	9.81779	22.8808	4.43448e+06	653.774	1.26707	1.26707e+08	50	2.2	0.1	0.1	840	598	840	3.81818e+06	2.71818e+06	3.81818e+06	3.45152e+06	6.58186	6.43428	6.58186	6.53266	73495.7	52321.9	73495.7	66437.8	4.86626	4.71868	4.86626	4.81707	1	420	603	622	190909	274091	282727	249242	5.28083	5.43789	5.45137
1	2	0	5	1.27	1215108	29.0314	58.0627	41855	0.343602	9.97525	22.8808	4.43448e+06	664.26	1.28739	1.28739e+08	50	2.54	0.1	0.1	314	580	404	1.23622e+06	2.28346e+06	1.59055e+06	1.70341e+06	6.0921	6.35859	6.20155	6.21741	27039.7	49946	34790	37258.5	4.432	4.6985	4.54145	4.55732	1	105	146	126	41338.6	57480.3	49606.3	49475.1	4.61636	4.75952	4.69554
1	2	0	6	0.92	1101005	26.3052	52.6104	41855	0.343602	9.03854	22.8808	4.43448e+06	601.883	1.1665	1.1665e+08	50	1.84	0.1	0.1	113	298	109	614130	1.61957e+06	592391	942029	5.78826	6.2094	5.77261	5.92342	10739.3	28321.4	10359.2	16473.3	4.03098	4.45211	4.01532	4.16614	1	350	221	450	190217	120109	244565	184964	5.27925	5.07957	5.38839
1	2	0	7	1.32	1413747	33.7773	67.5545	41855	0.343602	11.6059	22.8808	4.43448e+06	772.849	1.49784	1.49784e+08	50	2.64	0.1	0.1	540	600	418	2.04545e+06	2.27273e+06	1.58333e+06	1.96717e+06	6.31079	6.35655	6.19957	6.28897	39967.7	44408.6	30938	38438.1	4.60171	4.64747	4.49049	4.57989	1	203	388	250	76893.9	146970	94697	106187	4.88589	5.16723	4.97634
1	2	0	8	1.02	1243668	29.7137	59.4275	41855	0.343602	10.2097	22.8808	4.43448e+06	679.872	1.31765	1.31765e+08	50	2.04	0.1	0.1	1628	1600	1620	7.98039e+06	7.84314e+06	7.94118e+06	7.92157e+06	6.90202	6.89449	6.89988	6.8988	136974	134618	136301	135964	5.13664	5.1291	5.1345	5.13341	1	339	242	500	166176	118627	245098	176634	5.22057	5.07419	5.38934
1	2	0	9	0.85	1183337	28.2723	56.5446	41855	0.343602	9.71443	22.8808	4.43448e+06	646.891	1.25373	1.25373e+08	50	1.7	0.1	0.1	192	234	232	1.12941e+06	1.37647e+06	1.36471e+06	1.2902e+06	6.05285	6.13877	6.13504	6.10889	16977.8	20691.6	20514.8	19394.7	4.22988	4.31579	4.31207	4.28591	1	829	378	482	487647	222353	283529	331176	5.68811	5.34704	5.4526
1	2	0	10	0.81	873383	20.8669	41.7337	41855	0.343602	7.16991	22.8808	4.43448e+06	477.45	0.925337	9.25337e+07	50	1.62	0.1	0.1	350	305	320	2.16049e+06	1.88272e+06	1.97531e+06	2.00617e+06	6.33455	6.27478	6.29563	6.30166	41932.5	36541.2	38338.3	38937.3	4.62255	4.56278	4.58363	4.58966	1	0	0	0	0	0	0	0	0	0	0
1	2	1	1	1.35	1262901	29.5222	59.0444	42778	0.343602	10.1439	22.8808	4.43448e+06	675.49	1.30916	1.30916e+08	50	2.7	0.1	0.1	2408	2816	3200	8.91852e+06	1.04296e+07	1.18519e+07	10400000	6.95029	7.01827	7.07379	7.01412	203914	238465	270982	237787	5.30945	5.37742	5.43294	5.37327	1	2352	2184	1768	871111	808889	654815	778272	5.94007	5.90789	5.81612
1	2	1	2	1.218	1283270	29.9984	59.9967	42778	0.343602	10.3075	22.8808	4.43448e+06	686.385	1.33027	1.33027e+08	50	2.436	0.1	0.1	780	616	404	3.20197e+06	2.52874e+06	1.65846e+06	2.46305e+06	6.50542	6.4029	6.2197	6.37601	65003.5	51336.1	33668.5	50002.7	4.81294	4.71042	4.52722	4.68353	1	1744	1364	2640	715928	559934	1.08374e+06	786535	5.85487	5.74814	6.03493
1	2	1	3	1.325	1419310	33.1785	66.357	42778	0.343602	11.4002	22.8808	4.43448e+06	759.149	1.47129	1.47129e+08	50	2.65	0.1	0.1	120	196	208	452830	739623	784906	659119	5.65594	5.86901	5.89482	5.80659	9042	14768.6	15672.8	13161.1	3.95626	4.16934	4.19515	4.10692	1	604	560	832	227925	211321	313962	251069	5.35779	5.32494	5.49688
1	2	1	4	1.02	1168922	27.3253	54.6506	42778	0.343602	9.38904	22.8808	4.43448e+06	625.224	1.21173	1.21173e+08	50	2.04	0.1	0.1	368	452	392	1.80392e+06	2.21569e+06	1.92157e+06	1.98039e+06	6.25622	6.34551	6.28366	6.29513	33668.4	41353.6	35864.2	36962.1	4.52722	4.61651	4.55466	4.56613	1	1124	868	948	550980	425490	464706	480392	5.74114	5.62889	5.66718
1	2	1	5	0.848	1018852	23.8172	47.6344	42778	0.343602	8.18365	22.8808	4.43448e+06	544.955	1.05617	1.05617e+08	50	1.696	0.1	0.1	188	210	142	1.10849e+06	1.23821e+06	837264	1.06132e+06	6.04473	6.09279	5.92286	6.02013	19733.6	22042.9	14905.2	18893.9	4.29521	4.34327	4.17334	4.2706	1	298	272	288	175708	160377	169811	168632	5.24479	5.20514	5.22997
1	2	1	6	0.957	1254075	29.3159	58.6318	42778	0.343602	10.073	22.8808	4.43448e+06	670.769	1.30001	1.30001e+08	50	1.914	0.1	0.1	109	101	113	569488	527691	590387	562522	5.75548	5.72238	5.77114	5.74967	9295.3	8613.08	9636.41	9181.6	3.96826	3.93516	3.98392	3.96245	1	126	120	206	65830.7	62695.9	107628	78718.2	4.81843	4.79724	5.03193
1	2	1	7	1.066	1153003	26.9532	53.9064	42778	0.343602	9.26118	22.8808	4.43448e+06	616.709	1.19523	1.19523e+08	50	2.132	0.1	0.1	1328	1488	1824	6.22889e+06	6.97936e+06	8.55535e+06	7.25453e+06	6.79441	6.84382	6.93224	6.85682	123177	138017	169182	143459	5.09053	5.13993	5.22835	5.15294	1	648	820	696	303940	384615	326454	338336	5.48279	5.58503	5.51382
1	2	1	8	1.1	1267471	29.629	59.2581	42778	0.343602	10.1806	22.8808	4.43448e+06	677.935	1.31389	1.31389e+08	50	2.2	0.1	0.1	1224	1424	752	5.56364e+06	6.47273e+06	3.41818e+06	5.15152e+06	6.74536	6.81109	6.5338	6.69675	103277	120152	63451.3	95626.9	5.014	5.07973	4.80244	4.96539	1	148	284	192	67272.7	129091	87272.7	94545.5	4.82784	5.1109	4.94088
1	2	1	9	1.14	1156852	27.0432	54.0863	42778	0.343602	9.29209	22.8808	4.43448e+06	618.768	1.19922	1.19922e+08	50	2.28	0.1	0.1	308	428	424	1.35088e+06	1.87719e+06	1.85965e+06	1.69591e+06	6.13062	6.27351	6.26943	6.22452	28473	39566.4	39196.6	35745.3	4.45443	4.59733	4.59325	4.54834	1	1232	512	632	540351	224561	277193	347368	5.73268	5.35134	5.44278
1	2	1	10	0.8	1011510	23.6456	47.2911	42778	0.343602	8.12468	22.8808	4.43448e+06	541.028	1.04856	1.04856e+08	50	1.6	0.1	0.1	1088	1608	684	6800000	10050000	4275000	7.04167e+06	6.83251	7.00217	6.63094	6.82187	115032	170011	72318	119120	5.06082	5.23048	4.85925	5.05018	1	1672	568	1336	1045000	355000	835000	745000	6.01912	5.55023	5.92169
1	2	2	1	1.39	1380254	33.4558	66.9117	41256	0.343602	11.4955	22.8808	4.43448e+06	765.495	1.48359	1.48359e+08	50	2.78	0.1	0.1	318	316	360	1.14388e+06	1.13669e+06	1.29496e+06	1.19185e+06	6.05838	6.05564	6.11226	6.07543	23762.7	23613.2	26901.1	24759	4.3759	4.37316	4.42977	4.39294	1	376	488	328	135252	175540	117986	142926	5.13114	5.24438	5.07183
1	2	2	2	1.17	1260772	30.5597	61.1194	41256	0.343602	10.5004	22.8808	4.43448e+06	699.229	1.35516	1.35516e+08	50	2.34	0.1	0.1	278	240	156	1.18803e+06	1.02564e+06	666667	960114	6.07483	6.011	5.82391	5.96991	22742.4	19633.7	12761.9	18379.3	4.35684	4.293	4.10592	4.25192	1	336	416	320	143590	177778	136752	152707	5.15712	5.24988	5.13593
1	2	2	3	1.41	1418400	34.3805	68.7609	41256	0.343602	11.8132	22.8808	4.43448e+06	786.651	1.52459	1.52459e+08	50	2.82	0.1	0.1	236	126	252	836879	446809	893617	725768	5.92266	5.65012	5.95115	5.84131	17160.9	9162.18	18324.4	14882.5	4.23454	3.962	4.26303	4.15319	1	304	392	576	107801	139007	204255	150355	5.03262	5.14304	5.31017
1	2	2	4	1.26	1257468	30.4796	60.9593	41256	0.343602	10.4729	22.8808	4.43448e+06	697.397	1.35161	1.35161e+08	50	2.52	0.1	0.1	234	240	266	928571	952381	1.05556e+06	978836	5.96782	5.97881	6.02348	5.99004	19193.1	19685.3	21817.8	20232.1	4.28315	4.29414	4.33881	4.30537	1	260	352	300	103175	139683	119048	120635	5.01357	5.14514	5.07572
1	2	2	5	1.3	1188122	28.7988	57.5975	41256	0.343602	9.89533	22.8808	4.43448e+06	658.937	1.27707	1.27707e+08	50	2.6	0.1	0.1	1016	552	400	3.90769e+06	2.12308e+06	1.53846e+06	2.52308e+06	6.59192	6.32697	6.18709	6.36866	88198.2	47918.7	34723.7	56946.9	4.94546	4.68051	4.54063	4.7222	1	1160	856	1072	446154	329231	412308	395897	5.64948	5.5175	5.61522
1	2	2	6	1.42	1457308	35.3235	70.6471	41256	0.343602	12.1373	22.8808	4.43448e+06	808.229	1.56641	1.56641e+08	50	2.84	0.1	0.1	494	440	348	1.73944e+06	1.5493e+06	1.22535e+06	1.50469e+06	6.24041	6.19013	6.08826	6.17293	34962.5	31140.7	24629.5	30244.2	4.5436	4.49333	4.39146	4.47613	1	420	600	624	147887	211268	219718	192958	5.16993	5.32483	5.34187
1	2	2	7	1.518	1373087	33.2821	66.5642	41256	0.343602	11.4358	22.8808	4.43448e+06	761.52	1.47589	1.47589e+08	50	3.036	0.1	0.1	374	346	460	1.23188e+06	1.13966e+06	1.51515e+06	1.29556e+06	6.09057	6.05677	6.18046	6.10927	28093.2	25989.9	34553.1	29545.4	4.4486	4.41481	4.53849	4.4673	1	984	768	1326	324111	252964	436759	337945	5.51069	5.40306	5.64024
1	2	2	8	1.148	1312287	31.8084	63.6168	41256	0.343602	10.9294	22.8808	4.43448e+06	727.8	1.41054	1.41054e+08	50	2.296	0.1	0.1	250	155	228	1.08885e+06	675087	993031	918990	6.03697	5.82936	5.99696	5.95443	19648.9	12182.3	17919.8	16583.7	4.29334	4.08573	4.25333	4.2108	1	468	300	340	203833	130662	148084	160859	5.30927	5.11615	5.17051
1	2	2	9	0.9	1144453	27.7403	55.4806	41256	0.343602	9.53163	22.8808	4.43448e+06	634.718	1.23014	1.23014e+08	50	1.8	0.1	0.1	275	223	248	1.52778e+06	1.23889e+06	1.37778e+06	1.38148e+06	6.18406	6.09303	6.13918	6.13876	24783.5	20097.1	22350.2	22410.3	4.39416	4.30313	4.34928	4.34886	1	132	151	202	73333.3	83888.9	112222	89814.8	4.8653	4.9237	5.05008
1	2	2	10	0.91	924060	22.3982	44.7964	41256	0.343602	7.69608	22.8808	4.43448e+06	512.488	0.993243	9.93243e+07	50	1.82	0.1	0.1	1640	1992	2353	9.01099e+06	1.09451e+07	1.29286e+07	1.09615e+07	6.95477	7.03922	7.11155	7.03518	183050	222339	262633	222674	5.26257	5.34702	5.41935	5.34298	1	2584	2184	2088	1.41978e+06	1200000	1.14725e+06	1.25568e+06	6.15222	6.07918	6.05966
1	3	0	1	1.272	1443022	30.5757	61.1515	47195	0.370313	11.3226	23.2569	4.86561e+06	711.096	1.4877	1.4877e+08	50	2.544	0.1	0.1	106	190	138	416667	746855	542453	568658	5.61979	5.87324	5.73436	5.74246	8667	15535.2	11283.5	11828.6	3.93787	4.19132	4.05244	4.06054	1	176	194	143	69182.4	76257.9	56210.7	67217	4.84	4.88228	4.74982
1	3	0	2	1.167	1079222	22.8673	45.7346	47195	0.370313	8.46806	23.2569	4.86561e+06	531.822	1.11263	1.11263e+08	50	2.334	0.1	0.1	540	440	466	2.31362e+06	1.88518e+06	1.99657e+06	2.06512e+06	6.36429	6.27535	6.30029	6.31331	59036.3	48103.6	50946.1	52695.3	4.77112	4.68218	4.70711	4.72014	1	460	424	400	197087	181662	171380	183376	5.29466	5.25927	5.23396
1	3	0	3	0.8	1099435	23.2956	46.5912	47195	0.370313	8.62666	23.2569	4.86561e+06	541.782	1.13347	1.13347e+08	50	1.6	0.1	0.1	165	160	89	1031250	1000000	556250	862500	6.01336	6	5.74527	5.91954	17707.2	17170.6	9551.17	14809.7	4.24815	4.23479	3.98006	4.15433	1	71	40	135	44375	25000	84375	51250	4.64714	4.39794	4.92621
1	3	0	4	0.99	1206303	25.56	51.1199	47195	0.370313	9.46519	23.2569	4.86561e+06	594.445	1.24365	1.24365e+08	50	1.98	0.1	0.1	250	240	304	1.26263e+06	1.21212e+06	1.53535e+06	1.3367e+06	6.10127	6.08355	6.18621	6.12368	24452.3	23474.2	29734	25886.8	4.38832	4.37059	4.47325	4.41072	1	314	274	326	158586	138384	164646	153872	5.20026	5.14109	5.21655
1	3	0	5	0.86	935853	19.8295	39.659	47195	0.370313	7.34312	23.2569	4.86561e+06	461.172	0.964826	9.64826e+07	50	1.72	0.1	0.1	140	116	184	813953	674419	1.06977e+06	852713	5.9106	5.82893	6.02929	5.92294	17650.5	14624.7	23197.8	18491	4.24676	4.16509	4.36545	4.2591	1	92	100	128	53488.4	58139.5	74418.6	62015.5	4.72826	4.76447	4.87168
1	3	0	6	0.87	1210442	25.6477	51.2953	47195	0.370313	9.49767	23.2569	4.86561e+06	596.484	1.24792	1.24792e+08	50	1.74	0.1	0.1	180	170	156	1.03448e+06	977011	896552	969349	6.01472	5.9899	5.95258	5.98573	17545.5	16570.7	15206.1	16440.7	4.24416	4.21934	4.18202	4.21517	1	35	29	36	20114.9	16666.7	20689.7	19157.1	4.30352	4.22185	4.31575
1	3	0	7	1.13	1355445	28.7201	57.4402	47195	0.370313	10.6354	23.2569	4.86561e+06	667.939	1.39741	1.39741e+08	50	2.26	0.1	0.1	424	410	306	1.87611e+06	1.81416e+06	1.35398e+06	1.68142e+06	6.27326	6.25868	6.13161	6.22118	36908	35689.3	26636.4	33077.9	4.56712	4.55254	4.42548	4.51504	1	161	82	49	71238.9	36283.2	21681.4	43067.8	4.85272	4.55971	4.33609
1	3	0	8	0.86	1143287	24.2247	48.4495	47195	0.370313	8.97074	23.2569	4.86561e+06	563.392	1.17868	1.17868e+08	50	1.72	0.1	0.1	166	127	124	965116	738372	720930	808140	5.98458	5.86828	5.85789	5.90358	17131.2	13106.4	12796.8	14344.8	4.23379	4.11748	4.1071	4.15279	1	300	315	297	174419	183140	172674	176744	5.24159	5.26278	5.23723
1	3	0	9	0.84	1101907	23.348	46.6959	47195	0.370313	8.64606	23.2569	4.86561e+06	543	1.13602	1.13602e+08	50	1.68	0.1	0.1	111	99	79	660714	589286	470238	573413	5.82001	5.77033	5.67232	5.75422	11885.4	10600.5	8458.98	10315	4.07501	4.02533	3.92732	4.00922	1	58	104	57	34523.8	61904.8	33928.6	43452.4	4.53812	4.79172	4.53057
1	3	0	10	0.58	967228	20.4943	40.9886	47195	0.370313	7.5893	23.2569	4.86561e+06	476.633	0.997172	9.97172e+07	50	1.16	0.1	0.1	99	135	137	853448	1.16379e+06	1.18103e+06	1.06609e+06	5.93118	6.06588	6.07226	6.02311	12076.5	16468	16712	15085.5	4.08194	4.21664	4.22303	4.17387	1	98	107	67	84482.8	92241.4	57758.6	78160.9	4.92677	4.96493	4.76162
1	3	1	1	0.876	1276861	28.5338	57.0677	44749	0.370313	10.5665	23.2569	4.86561e+06	663.608	1.38835	1.38835e+08	50	1.752	0.1	0.1	58	79	41	331050	450913	234018	338661	5.51989	5.65409	5.36925	5.51441	5081.68	6921.61	3592.23	5198.51	3.70601	3.84021	3.55536	3.70053	1	94	118	77	53653	67351.6	43949.8	54984.8	4.72959	4.82835	4.64296
1	3	1	2	1.13	1348450	30.1336	60.2673	44749	0.370313	11.1589	23.2569	4.86561e+06	700.814	1.46619	1.46619e+08	50	2.26	0.1	0.1	228	208	118	1.00885e+06	920354	522124	817109	6.00383	5.96395	5.71777	5.89518	18915.7	17256.5	9789.73	15320.6	4.27682	4.23695	3.99077	4.16818	1	150	320	184	66371.7	141593	81415.9	96460.2	4.82198	5.15104	4.91071
1	3	1	3	0.977	1204902	26.9258	53.8516	44749	0.370313	9.97097	23.2569	4.86561e+06	626.209	1.3101	1.3101e+08	50	1.954	0.1	0.1	82	144	138	419652	736950	706244	620948	5.62289	5.86744	5.84895	5.77976	7613.52	13370.1	12813	11265.5	3.88159	4.12613	4.10765	4.03846	1	110	150	110	56294.8	76765.6	56294.8	63118.4	4.75047	4.88517	4.75047
1	3	1	4	1.027	1107144	24.7412	49.4824	44749	0.370313	9.16199	23.2569	4.86561e+06	575.403	1.20381	1.20381e+08	50	2.054	0.1	0.1	124	128	73	603700	623174	355404	527426	5.78082	5.79461	5.55072	5.70872	12529.7	12933.9	7376.36	10946.7	4.09794	4.11173	3.86784	4.02584	1	47	90	64	22882.2	43816.9	31158.7	32619.3	4.3595	4.64164	4.49358
1	3	1	5	0.828	929108	20.7627	41.5253	44749	0.370313	7.68868	23.2569	4.86561e+06	482.874	1.01023	1.01023e+08	50	1.656	0.1	0.1	146	124	128	881643	748792	772947	801127	5.94529	5.87436	5.88815	5.9026	17579.6	14930.7	15412.3	15974.2	4.24501	4.17408	4.18787	4.20232	1	30	40	38	18115.9	24154.6	22946.9	21739.1	4.25806	4.383	4.36072
1	3	1	6	0.91	1027782	22.9677	45.9354	44749	0.370313	8.50524	23.2569	4.86561e+06	534.157	1.11752	1.11752e+08	50	1.82	0.1	0.1	128	108	112	703297	593407	615385	637363	5.84714	5.77335	5.78915	5.80321	13932.6	11755.6	12191	12626.4	4.14403	4.07025	4.08604	4.10011	1	51	71	64	28022	39011	35164.8	34065.9	4.4475	4.59119	4.54611
1	3	1	7	1.14	1446912	32.334	64.6679	44749	0.370313	11.9737	23.2569	4.86561e+06	751.986	1.57324	1.57324e+08	50	2.28	0.1	0.1	196	178	206	859649	780702	903509	847953	5.93432	5.89249	5.95593	5.92758	15154.3	13762.6	15927.5	14948.2	4.18054	4.1387	4.20215	4.1738	1	116	112	126	50877.2	49122.8	55263.2	51754.4	4.70652	4.69128	4.74244
1	3	1	8	0.972	1168660	26.1159	52.2318	44749	0.370313	9.67106	23.2569	4.86561e+06	607.374	1.2707	1.2707e+08	50	1.944	0.1	0.1	236	304	240	1.21399e+06	1.56379e+06	1.23457e+06	1.33745e+06	6.08422	6.19418	6.09151	6.1233	22591.6	29101.1	22974.5	24889.1	4.35395	4.46391	4.36125	4.39303	1	130	80	65	66872.4	41152.3	33436.2	47153.6	4.82525	4.61439	4.52422
1	3	1	9	0.932	1154339	25.7959	51.5917	44749	0.370313	9.55254	23.2569	4.86561e+06	599.931	1.25513	1.25513e+08	50	1.864	0.1	0.1	600	448	720	3.21888e+06	2.40343e+06	3.86266e+06	3.16166e+06	6.50771	6.38083	6.58689	6.49181	58148.9	43417.8	69778.6	57115.1	4.76454	4.63767	4.84372	4.74864	1	1080	1144	680	579399	613734	364807	519313	5.76298	5.78798	5.56206
1	3	1	10	0.706	1045534	23.3644	46.7288	44749	0.370313	8.65215	23.2569	4.86561e+06	543.383	1.13682	1.13682e+08	50	1.412	0.1	0.1	176	168	176	1.24646e+06	1.1898e+06	1.24646e+06	1.22757e+06	6.09568	6.07547	6.09568	6.08894	18832.1	17976.1	18832.1	18546.7	4.2749	4.25469	4.2749	4.26816	1	180	150	124	127479	106232	87818.7	107177	5.10544	5.02626	4.94359
1	3	2	1	1.136	1421139	29.5228	59.0456	48137	0.370313	10.9327	23.2569	4.86561e+06	686.608	1.43646	1.43646e+08	50	2.272	0.1	0.1	184	238	96	809859	1.04754e+06	422535	759977	5.90841	6.02017	5.62586	5.85148	15581.2	20153.9	8129.31	14621.5	4.1926	4.30436	3.91005	4.13567	1	182	110	156	80105.6	48415.5	68662	65727.7	4.90366	4.68498	4.83672
1	3	2	2	1.43	1453698	30.1992	60.3984	48137	0.370313	11.1832	23.2569	4.86561e+06	702.338	1.46937	1.46937e+08	50	2.86	0.1	0.1	364	460	464	1.27273e+06	1.60839e+06	1.62238e+06	1.50117e+06	6.10474	6.20639	6.21015	6.17376	30133.3	38080.5	38411.6	35541.8	4.47905	4.5807	4.58446	4.54807	1	220	174	194	76923.1	60839.2	67832.2	68531.5	4.88606	4.78418	4.83144
1	3	2	3	0.954	1482799	30.8037	61.6075	48137	0.370313	11.407	23.2569	4.86561e+06	716.398	1.49879	1.49879e+08	50	1.908	0.1	0.1	208	264	232	1.09015e+06	1.38365e+06	1.21593e+06	1.22991e+06	6.03748	6.14103	6.08491	6.08781	16881.1	21426	18828.9	19045.3	4.2274	4.33094	4.27482	4.27772	1	100	78	89	52410.9	40880.5	46645.7	46645.7	4.71942	4.61152	4.66881
1	3	2	4	0.98	1276584	26.5198	53.0396	48137	0.370313	9.82063	23.2569	4.86561e+06	616.768	1.29035	1.29035e+08	50	1.96	0.1	0.1	70	95	124	357143	484694	632653	491497	5.55284	5.68547	5.80117	5.67983	6598.84	8955.57	11689.4	9081.26	3.81947	3.95209	4.06779	3.94645	1	54	61	55	27551	31122.4	28061.2	28911.6	4.44014	4.49307	4.44811
1	3	2	5	0.73	1008558	20.9518	41.9036	48137	0.370313	7.75873	23.2569	4.86561e+06	487.274	1.01943	1.01943e+08	50	1.46	0.1	0.1	140	200	248	958904	1.36986e+06	1.69863e+06	1.34247e+06	5.98178	6.13668	6.2301	6.11618	16705	23864.3	29591.7	23387	4.22285	4.37775	4.47117	4.35725	1	488	720	672	334247	493151	460274	429224	5.52407	5.69298	5.66302
1	3	2	6	0.675	950489	19.7455	39.491	48137	0.370313	7.31202	23.2569	4.86561e+06	459.218	0.960739	9.60739e+07	50	1.35	0.1	0.1	122	95	120	903704	703704	888889	832099	5.95603	5.84739	5.94885	5.91742	15446.6	12028.1	15193.3	14222.7	4.18883	4.0802	4.18165	4.15023	1	136	224	192	100741	165926	142222	136296	5.00321	5.21991	5.15297
1	3	2	7	0.9	1153007	23.9526	47.9052	48137	0.370313	8.86997	23.2569	4.86561e+06	557.063	1.16544	1.16544e+08	50	1.8	0.1	0.1	456	348	404	2.53333e+06	1.93333e+06	2.24444e+06	2.23704e+06	6.40369	6.28631	6.35111	6.34704	47594	36321.7	42166.6	42027.4	4.67755	4.56017	4.62497	4.6209	1	656	600	376	364444	333333	208889	302222	5.56163	5.52288	5.31992
1	3	2	8	0.65	1098540	22.8211	45.6422	48137	0.370313	8.45096	23.2569	4.86561e+06	530.748	1.11039	1.11039e+08	50	1.3	0.1	0.1	60	94	58	461538	723077	446154	543590	5.66421	5.85918	5.64948	5.72429	6572.86	10297.5	6353.76	7741.37	3.81775	4.01273	3.80303	3.87784	1	240	200	168	184615	153846	129231	155897	5.26627	5.18709	5.11137
1	3	2	9	1.1	1363729	28.3302	56.6603	48137	0.370313	10.491	23.2569	4.86561e+06	658.871	1.37844	1.37844e+08	50	2.2	0.1	0.1	68	85	69	309091	386364	313636	336364	5.49009	5.587	5.49643	5.5245	6000.67	7500.84	6088.92	6530.14	3.7782	3.87511	3.78454	3.81262	1	444	288	232	201818	130909	105455	146061	5.30496	5.11697	5.02307
1	3	2	10	0.9	1127731	23.4275	46.8551	48137	0.370313	8.67552	23.2569	4.86561e+06	544.851	1.13989	1.13989e+08	50	1.8	0.1	0.1	58	71	110	322222	394444	611111	442593	5.50816	5.59599	5.78612	5.63009	6189.3	7576.56	11738.3	8501.39	3.79164	3.87947	4.06961	3.91357	1	516	856	672	286667	475556	373333	378519	5.45738	5.6772	5.5721
2	0	0	1	0.6074	156190	25.2082	50.4164	6196	0.00367771	0.0927085	0.0396696	92708.5	1	0.0233701	2.33701e+06	50	1.2148	0.1	0.02	82	85	77	3.37504e+06	3.49852e+06	3.16925e+06	3.3476e+06	6.52828	6.54388	6.50096	6.52437	40661.4	42149	38182	40330.8	4.60918	4.62479	4.58186	4.60528	1	47	38	23	193447	156404	94665.8	148173	5.28656	5.19425	4.97619
2	0	0	2	0.6678	130347	21.0373	42.0746	6196	0.00528058	0.111089	0.0475347	111089	1	0.0233701	2.33701e+06	50	1.3356	0.1	0.02	86	76	48	3.21953e+06	2.84516e+06	1.79695e+06	2.62055e+06	6.50779	6.45411	6.25453	6.40548	51099.8	45157.9	28520.8	41592.8	4.70842	4.65473	4.45516	4.6061	1	23	30	27	86103.6	112309	101078	99830.3	4.93502	5.05041	5.00466
2	0	0	3	0.64	143682	23.1895	46.379	6196	0.0043459	0.100779	0.043123	100779	1	0.0233701	2.33701e+06	50	1.28	0.1	0.02	37	33	31	1.44531e+06	1.28906e+06	1.21094e+06	1.3151e+06	6.15996	6.11027	6.08312	6.11779	19944.4	17788.2	16710.2	18147.6	4.29982	4.25013	4.22298	4.25764	1	21	25	24	82031.2	97656.2	93750	91145.8	4.91398	4.9897	4.97197
2	0	0	4	0.6037	119335	19.26	38.52	6196	0.00630011	0.12134	0.0519211	121340	1	0.0233701	2.33701e+06	50	1.2074	0.1	0.02	64	64	69	2.65032e+06	2.65032e+06	2.85738e+06	2.71934e+06	6.4233	6.4233	6.45597	6.43419	41536.9	41536.9	44781.9	42618.5	4.61843	4.61843	4.6511	4.62932	1	22	19	24	91104.9	78681.5	99387.1	89724.5	4.95954	4.89587	4.99733
2	0	0	5	0.4325	107827	17.4027	34.8054	6196	0.00771665	0.13429	0.0574624	134290	1	0.0233701	2.33701e+06	50	0.865	0.1	0.02	50	44	48	2.89017e+06	2.54335e+06	2.77457e+06	2.73603e+06	6.46092	6.40541	6.4432	6.43651	35914	31604.3	34477.4	33998.6	4.55526	4.49975	4.53754	4.53085	1	11	10	16	63583.8	57803.5	92485.5	71290.9	4.80335	4.76195	4.96607
2	0	1	1	0.5245	151903	24.5163	49.0326	6196	0.00388822	0.0953249	0.0407892	95324.9	1	0.0233701	2.33701e+06	50	1.049	0.01	0.02	15	19	17	7.14967e+06	9.05624e+06	8.10296e+06	8.10296e+06	6.85429	6.95695	6.90864	6.90663	76479.7	96874.3	86677	86677	4.88355	4.98621	4.9379	4.93589	0.1	35	45	57	1.66826e+06	2.1449e+06	2.71687e+06	2.17668e+06	6.22226	6.33141	6.43407
2	0	1	2	0.4679	129011	20.8217	41.6433	6196	0.00539052	0.11224	0.0480269	112240	1	0.0233701	2.33701e+06	50	0.9358	0.01	0.02	11	9	9	5.87732e+06	4.80872e+06	4.80872e+06	5.16492e+06	6.76918	6.68203	6.68203	6.71108	66037	54030.3	54030.3	58032.5	4.81979	4.73264	4.73264	4.76169	0.1	21	17	18	1.12203e+06	908314	961744	997364	6.05001	5.95824	5.98306
2	0	1	3	0.3802	112025	18.0802	36.1604	6196	0.00714915	0.129258	0.0553091	129258	1	0.0233701	2.33701e+06	50	0.7604	0.01	0.02	19	17	23	1.24934e+07	1.11783e+07	1.51236e+07	1.29318e+07	7.09668	7.04838	7.17966	7.10824	131359	117532	159014	135968	5.11846	5.07016	5.20143	5.13002	1	60	50	41	394529	328774	269595	330966	5.59608	5.5169	5.43071
2	0	1	4	0.3878	99638	16.081	32.162	6196	0.0090372	0.145327	0.0621851	145327	1	0.0233701	2.33701e+06	50	0.7756	0.01	0.02	17	18	26	1.09593e+07	1.16039e+07	1.67612e+07	1.31081e+07	7.03978	7.0646	7.22431	7.10956	132143	139916	202102	158054	5.12105	5.14587	5.30557	5.19083	0.1	26	27	29	1.67612e+06	1.74059e+06	1.86952e+06	1.76208e+06	6.22431	6.2407	6.27173
2	0	1	5	0.397	104020	16.7883	33.5765	6196	0.00829183	0.139205	0.0595655	139205	1	0.0233701	2.33701e+06	50	0.794	0.01	0.02	36	26	30	2.267e+07	1.63728e+07	1.88917e+07	1.93115e+07	7.35545	7.21412	7.27627	7.28195	268045	193588	223371	228334	5.42821	5.28688	5.34903	5.3547	0.1	20	17	15	1.25945e+06	1.07053e+06	944584	1.09152e+06	6.10018	6.0296	5.97524
2	0	2	1	0.3824	126249	20.3759	40.7518	6196	0.00562896	0.114695	0.0490776	114695	1	0.0233701	2.33701e+06	50	0.7648	0.01	0.02	6	10	13	3.92259e+06	6.53766e+06	8.49895e+06	6.31974e+06	6.59357	6.81542	6.92937	6.77945	36808.2	61347	79751.1	59302.1	4.56594	4.78779	4.90174	4.75183	0.1	12	11	5	784519	719142	326883	610181	5.8946	5.85681	5.51439
2	0	2	2	0.5163	145152	23.4267	46.8535	6196	0.00425832	0.0997584	0.0426863	99758.4	1	0.0233701	2.33701e+06	50	1.0326	0.01	0.02	10	19	7	4.84215e+06	9.20008e+06	3.3895e+06	5.81058e+06	6.68504	6.96379	6.53014	6.72632	53357.9	101380	37350.5	64029.4	4.7272	5.00595	4.5723	4.76848	0.1	37	37	44	1.79159e+06	1.79159e+06	2.13054e+06	1.90458e+06	6.25324	6.25324	6.32849
2	0	2	3	0.423	129336	20.8741	41.7482	6196	0.00536346	0.111958	0.0479062	111958	1	0.0233701	2.33701e+06	50	0.846	0.01	0.02	13	17	15	7.68322e+06	1.00473e+07	8.86525e+06	8.86525e+06	6.88554	7.00205	6.94769	6.94509	77847.6	101801	89824.2	89824.2	4.89125	5.00775	4.95339	4.9508	0.1	15	14	12	886525	827423	709220	807723	5.94769	5.91773	5.85078
2	0	2	4	0.41	112313	18.1267	36.2534	6196	0.00711253	0.128927	0.0551673	128927	1	0.0233701	2.33701e+06	50	0.82	0.01	0.02	30	38	44	1.82927e+07	2.31707e+07	2.68293e+07	2.27642e+07	7.26228	7.36494	7.42861	7.35194	206877	262044	303420	257447	5.31571	5.41837	5.48204	5.40538	0.1	26	36	26	1.58537e+06	2.19512e+06	1.58537e+06	1.78862e+06	6.20013	6.34146	6.20013
2	0	2	5	0.445	133963	21.6209	43.2418	6196	0.00499936	0.108091	0.0462516	108091	1	0.0233701	2.33701e+06	50	0.89	0.1	0.02	60	52	50	3.37079e+06	2.92135e+06	2.80899e+06	3.03371e+06	6.52773	6.46558	6.44855	6.48062	34688.7	30063.5	28907.2	31219.8	4.54019	4.47804	4.46101	4.49308	0.1	13	25	14	730337	1.40449e+06	786517	973783	5.86352	6.14752	5.89571
2	1	0	1	0.4278	113157	17.2996	34.5993	6541	0.0370301	0.640607	6.30071	640607	109	0.110823	1.10823e+07	50	0.8556	0.1	0.02	108	87	75	6.31136e+06	5.08415e+06	4.38289e+06	5.25947e+06	6.80012	6.70622	6.64176	6.71603	78036.3	62862.5	54191.9	65030.2	4.8923	4.79839	4.73393	4.80821	1	64	64	60	374007	374007	350631	366215	5.57288	5.57288	5.54485
2	1	0	2	0.5369	127317	19.4645	38.9289	6541	0.0292513	0.56936	5.59995	569360	109	0.110823	1.10823e+07	50	1.0738	0.1	0.02	120	116	110	5.58763e+06	5.40138e+06	5.122e+06	5.37034e+06	6.74723	6.7325	6.70944	6.72972	77063.6	74494.8	70641.6	74066.6	4.88685	4.87213	4.84906	4.86935	1	59	54	36	274725	251443	167629	231266	5.4389	5.40044	5.22435
2	1	0	3	0.364	91079	13.9243	27.8486	6541	0.0571585	0.795893	7.82803	795893	109	0.110823	1.10823e+07	50	0.728	0.1	0.02	93	94	93	6.38736e+06	6.45604e+06	6.38736e+06	6.41026e+06	6.80532	6.80997	6.80532	6.80687	83487	84384.7	83487	83786.2	4.92162	4.92626	4.92162	4.92317	1	46	46	40	315934	315934	274725	302198	5.4996	5.4996	5.4389
2	1	0	4	0.547	109623	16.7594	33.5187	6541	0.0394561	0.661259	6.50383	661259	109	0.110823	1.10823e+07	50	1.094	0.1	0.02	74	73	58	3.38208e+06	3.33638e+06	2.65082e+06	3.1231e+06	6.52918	6.52328	6.42338	6.49195	55193	54447.2	43259.4	50966.5	4.74188	4.73598	4.63608	4.70465	0.1	20	23	17	914077	1.05119e+06	776965	914077	5.96098	6.02168	5.8904
2	1	0	5	0.6135	126102	19.2787	38.5574	6541	0.0298176	0.574846	5.65391	574846	109	0.110823	1.10823e+07	50	1.227	0.1	0.02	122	121	124	4.97148e+06	4.93073e+06	5.05297e+06	4.98506e+06	6.69649	6.69291	6.70355	6.69765	79102.8	78454.4	80399.6	79319	4.89819	4.89462	4.90525	4.89935	0.1	34	42	58	1.38549e+06	1.71149e+06	2.36349e+06	1.82016e+06	6.1416	6.23337	6.37355
2	1	1	1	0.4322	111768	17.0873	34.1746	6541	0.0379562	0.648568	6.37901	648568	109	0.110823	1.10823e+07	50	0.8644	0.01	0.02	11	12	14	6.3628e+06	6.94123e+06	8.0981e+06	7.13404e+06	6.80365	6.84144	6.90838	6.85116	80469.1	87784.5	102415	90223	4.90563	4.94342	5.01036	4.95314	0.1	21	29	26	1.21472e+06	1.67746e+06	1.50393e+06	1.46537e+06	6.08447	6.22465	6.17723
2	1	1	2	0.3963	105052	16.0605	32.1211	6541	0.0429644	0.690031	6.78682	690031	109	0.110823	1.10823e+07	50	0.7926	0.01	0.02	12	17	12	7.57002e+06	1.07242e+07	7.57002e+06	8.62141e+06	6.8791	7.03036	6.8791	6.92952	93396.6	132312	93396.6	106368	4.97033	5.1216	4.97033	5.02075	1	29	29	20	182942	182942	126167	164017	5.26231	5.26231	5.10095
2	1	1	3	0.4604	121264	18.5391	37.0781	6541	0.0322443	0.59778	5.87948	597780	109	0.110823	1.10823e+07	50	0.9208	0.01	0.02	43	41	42	2.33493e+07	2.22632e+07	2.28063e+07	2.28063e+07	7.36827	7.34759	7.35805	7.35797	289928	276443	283186	283186	5.46229	5.44161	5.45207	5.45199	0.1	97	99	97	5.26716e+06	5.37576e+06	5.26716e+06	5.30336e+06	6.72158	6.73044	6.72158
2	1	1	4	0.5035	110658	16.9176	33.8352	6541	0.0387215	0.655074	6.443	655074	109	0.110823	1.10823e+07	50	1.007	0.01	0.02	33	40	28	1.63853e+07	1.9861e+07	1.39027e+07	1.67163e+07	7.21445	7.298	7.1431	7.21852	243829	295550	206885	248755	5.38709	5.47063	5.31573	5.39115	0.1	32	29	24	1.58888e+06	1.43992e+06	1.19166e+06	1.40682e+06	6.20109	6.15834	6.07615
2	1	1	5	0.3887	90877	13.8934	27.7869	6541	0.0574129	0.797662	7.84543	797662	109	0.110823	1.10823e+07	50	0.7774	0.01	0.02	58	42	47	3.73038e+07	2.70131e+07	3.0229e+07	3.15153e+07	7.57175	7.43157	7.48042	7.49458	521829	377876	422861	440855	5.71753	5.57735	5.6262	5.64036	0.1	55	61	56	3.53743e+06	3.92333e+06	3.60175e+06	3.68751e+06	6.54869	6.59366	6.55651
2	1	2	1	0.6581	159470	24.3801	48.7601	6541	0.0186449	0.454563	4.47087	454563	109	0.110823	1.10823e+07	50	1.3162	0.01	0.02	42	42	59	1.5955e+07	1.5955e+07	2.2413e+07	1.81077e+07	7.2029	7.2029	7.3505	7.2521	215340	215340	302501	244394	5.33312	5.33312	5.48073	5.38233	0.1	32	54	44	1.21562e+06	2.05136e+06	1.67148e+06	1.64615e+06	6.0848	6.31204	6.2231
2	1	2	2	0.4665	116906	17.8728	35.7456	6541	0.0346931	0.620064	6.09865	620064	109	0.110823	1.10823e+07	50	0.933	0.01	0.02	9	12	10	4.82315e+06	6.43087e+06	5.35906e+06	5.53769e+06	6.68333	6.80827	6.72909	6.74023	62944.8	83926.4	69938.7	72270	4.79896	4.9239	4.84472	4.85586	0.1	10	21	20	535906	1.1254e+06	1.07181e+06	911040	5.72909	6.05131	6.03012
2	1	2	3	0.4481	120175	18.3726	36.7451	6541	0.0328314	0.603197	5.93276	603197	109	0.110823	1.10823e+07	50	0.8962	0.01	0.02	90	89	91	5.0212e+07	4.96541e+07	5.07699e+07	5.0212e+07	7.70081	7.69596	7.70561	7.70079	612326	605522	619129	612326	5.78698	5.78213	5.79178	5.78696	0.1	97	101	99	5.41174e+06	5.6349e+06	5.52332e+06	5.52332e+06	6.73334	6.75089	6.7422
2	1	2	4	0.3742	106412	16.2685	32.5369	6541	0.0418732	0.681212	6.70008	681212	109	0.110823	1.10823e+07	50	0.7484	0.01	0.02	5	5	5	3.34046e+06	3.34046e+06	3.34046e+06	3.34046e+06	6.52381	6.52381	6.52381	6.52381	38417.9	38417.9	38417.9	38417.9	4.58453	4.58453	4.58453	4.58453	1	38	42	40	253875	280599	267237	267237	5.40462	5.44809	5.4269
2	1	2	5	0.3773	108282	16.5543	33.1087	6541	0.0404394	0.669448	6.58437	669448	109	0.110823	1.10823e+07	50	0.7546	0.01	0.02	12	20	15	7.95123e+06	1.32521e+07	9.93904e+06	1.03808e+07	6.90043	7.12228	6.99734	7.00669	90610.6	151018	113263	118297	4.95718	5.17903	5.05409	5.06343	0.1	40	30	37	2.65041e+06	1.98781e+06	2.45163e+06	2.36328e+06	6.42331	6.29837	6.38945
2	2	0	1	0.4775	94202	14.1956	28.3912	6636	0.343602	4.87764	22.8808	4.43448e+06	324.806	0.629501	6.29501e+07	50	0.955	0.1	0.02	91	90	92	4.7644e+06	4.71204e+06	4.81675e+06	4.7644e+06	6.67801	6.67321	6.68275	6.67799	80130.5	79249.9	81011	80130.5	4.9038	4.899	4.90854	4.90378	1	24	22	37	125654	115183	193717	144852	5.09918	5.06139	5.28717
2	2	0	2	0.5819	130155	19.6135	39.2269	6636	0.343602	6.73924	22.8808	4.43448e+06	448.771	0.869755	8.69755e+07	50	1.1638	0.1	0.02	120	122	118	5.15553e+06	5.24145e+06	5.0696e+06	5.15553e+06	6.71227	6.71945	6.70497	6.71223	76478	77752.7	75203.4	76478	4.88354	4.89072	4.87624	4.8835	1	52	38	32	223406	163258	137481	174715	5.34909	5.21288	5.13824
2	2	0	3	0.6442	150733	22.7144	45.4289	6636	0.343602	7.80474	22.8808	4.43448e+06	519.723	1.00727	1.00727e+08	50	1.2884	0.1	0.02	105	103	104	4.07482e+06	3.99721e+06	4.03601e+06	4.03601e+06	6.61011	6.60176	6.60595	6.60594	57782.6	56682	57232.3	57232.3	4.7618	4.75345	4.75764	4.75763	1	6	6	5	23284.7	23284.7	19403.9	21991.1	4.36707	4.36707	4.28789
2	2	0	4	0.8569	153770	23.1721	46.3442	6636	0.343602	7.96199	22.8808	4.43448e+06	530.195	1.02756	1.02756e+08	50	1.7138	0.1	0.02	122	122	119	3.55934e+06	3.55934e+06	3.47182e+06	3.53017e+06	6.55137	6.55137	6.54056	6.54777	65811.9	65811.9	64193.6	65272.5	4.8183	4.8183	4.80749	4.8147	1	58	54	52	169215	157545	151710	159490	5.22844	5.1974	5.18101
2	2	0	5	0.623	117040	17.6371	35.2743	6636	0.343602	6.06016	22.8808	4.43448e+06	403.551	0.782114	7.82114e+07	50	1.246	0.1	0.02	100	105	104	4.01284e+06	4.21348e+06	4.17335e+06	4.13323e+06	6.60345	6.62464	6.62049	6.61619	70873.2	74416.9	73708.1	72999.4	4.85048	4.87167	4.86752	4.86322	1	44	36	31	176565	144462	124398	148475	5.2469	5.15975	5.09481
2	2	1	1	0.6032	137270	20.6857	41.3713	6636	0.343602	7.10764	22.8808	4.43448e+06	473.303	0.917301	9.17301e+07	50	1.2064	0.01	0.02	63	65	68	2.61107e+07	2.69397e+07	2.8183e+07	2.70778e+07	7.41682	7.43039	7.44999	7.4324	380699	392784	410913	394799	5.58058	5.59415	5.61375	5.59616	0.1	130	123	127	5.38793e+06	5.09781e+06	5.26359e+06	5.24978e+06	6.73142	6.70738	6.72128
2	2	1	2	0.7251	135870	20.4747	40.9494	6636	0.343602	7.03515	22.8808	4.43448e+06	468.476	0.907945	9.07945e+07	50	1.4502	0.01	0.02	70	58	65	2.41346e+07	1.99972e+07	2.24107e+07	2.21808e+07	7.38264	7.30097	7.35046	7.34469	427357	354096	396832	392761	5.63079	5.54912	5.59861	5.59284	0.1	83	84	84	2.86167e+06	2.89615e+06	2.89615e+06	2.88466e+06	6.45662	6.46182	6.46182
2	2	1	3	0.5	117975	17.778	35.5561	6636	0.343602	6.10857	22.8808	4.43448e+06	406.775	0.788363	7.88363e+07	50	1	0.01	0.02	20	26	19	10000000	13000000	9500000	1.08333e+07	7	7.11394	6.97772	7.03056	140623	182810	133592	152342	5.14806	5.262	5.12578	5.17861	0.1	42	35	34	2100000	1750000	1700000	1850000	6.32222	6.24304	6.23045
2	2	1	4	0.4653	113062	17.0377	34.0753	6636	0.343602	5.85419	22.8808	4.43448e+06	389.835	0.755532	7.55532e+07	50	0.9306	0.01	0.02	52	47	54	2.7939e+07	2.52525e+07	2.90135e+07	2.74017e+07	7.44621	7.4023	7.4626	7.43704	381507	344824	396181	374171	5.5815	5.5376	5.59789	5.57233	0.1	111	113	109	5.96389e+06	6.07135e+06	5.85644e+06	5.96389e+06	6.77553	6.78329	6.76763
2	2	1	5	0.3713	104455	15.7407	31.4813	6636	0.343602	5.40853	22.8808	4.43448e+06	360.158	0.698016	6.98016e+07	50	0.7426	0.01	0.02	33	30	40	2.22192e+07	2.01993e+07	2.69324e+07	2.3117e+07	7.34673	7.30534	7.43028	7.36078	262060	238237	317649	272649	5.4184	5.37701	5.50195	5.43245	0.1	47	49	41	3.16456e+06	3.29922e+06	2.76057e+06	3.07478e+06	6.50031	6.51841	6.441
2	2	2	1	0.3828	114727	17.2886	34.5772	6636	0.343602	5.9404	22.8808	4.43448e+06	395.576	0.766658	7.66658e+07	50	0.7656	0.01	0.02	51	53	52	3.33072e+07	3.46134e+07	3.39603e+07	3.39603e+07	7.52254	7.53924	7.53097	7.53092	368741	383201	375971	375971	5.56672	5.58343	5.57515	5.5751	0.1	70	51	69	4.57158e+06	3.33072e+06	4.50627e+06	4.13619e+06	6.66007	6.52254	6.65382
2	2	2	2	0.707	181398	27.3354	54.6709	6636	0.343602	9.39253	22.8808	4.43448e+06	625.455	1.21218	1.21218e+08	50	1.414	0.001	0.02	51	52	53	1.80339e+08	1.83876e+08	1.87412e+08	1.83876e+08	8.25609	8.26452	8.2728	8.26447	2.33214e+06	2.37787e+06	2.42359e+06	2.37787e+06	6.36775	6.37619	6.38446	6.37613	0.01	51	52	54	1.80339e+07	1.83876e+07	1.90948e+07	1.85054e+07	7.25609	7.26452	7.28091
2	2	2	3	0.4164	121192	18.2628	36.5256	6636	0.343602	6.27515	22.8808	4.43448e+06	417.867	0.80986	8.0986e+07	50	0.8328	0.01	0.02	59	70	71	3.54227e+07	4.20269e+07	4.26273e+07	4.00256e+07	7.54928	7.62353	7.62969	7.60083	403826	479116	485960	456301	5.60619	5.68044	5.6866	5.65775	0.1	35	50	61	2.10134e+06	3.00192e+06	3.66234e+06	2.92187e+06	6.3225	6.4774	6.56376
2	2	2	4	0.4994	114933	17.3196	34.6392	6636	0.343602	5.95106	22.8808	4.43448e+06	396.286	0.768035	7.68035e+07	50	0.9988	0.01	0.02	120	125	127	6.00721e+07	6.25751e+07	6.35763e+07	6.20745e+07	7.77867	7.7964	7.8033	7.79279	866070	902156	916591	894939	5.93755	5.95528	5.96218	5.95167	0.1	160	162	158	8.00961e+06	8.10973e+06	7.90949e+06	8.00961e+06	6.90361	6.90901	6.89815
2	2	2	5	0.6161	139232	20.9813	41.9626	6636	0.343602	7.20923	22.8808	4.43448e+06	480.068	0.930411	9.30411e+07	50	1.2322	0.01	0.02	27	21	16	1.0956e+07	8.52134e+06	6.49245e+06	8.6566e+06	7.03965	6.93051	6.81241	6.92752	160857	125111	95322.9	127097	5.20644	5.0973	4.9792	5.09431	0.1	40	35	35	1.62311e+06	1.42022e+06	1.42022e+06	1.48785e+06	6.21035	6.15236	6.15236
2	3	0	1	0.5466	117576	18.2288	36.4577	6450	0.370313	6.75038	23.2569	4.86561e+06	423.946	0.886944	8.86944e+07	50	1.0932	0.1	0.02	51	66	69	2.3326e+06	3.01866e+06	3.15587e+06	2.83571e+06	6.36784	6.47981	6.49912	6.44892	34972.1	45258	47315.1	42515.1	4.54372	4.65569	4.675	4.62481	0.1	6	7	6	274424	320161	274424	289669	5.43842	5.50537	5.43842
2	3	0	2	0.7615	125729	19.4929	38.9857	6450	0.370313	7.21846	23.2569	4.86561e+06	453.343	0.948447	9.48447e+07	50	1.523	0.1	0.02	103	94	100	3.38148e+06	3.08601e+06	3.28299e+06	3.25016e+06	6.52911	6.4894	6.51627	6.51159	66049.8	60278.5	64126	63484.8	4.81987	4.78016	4.80703	4.80236	0.1	9	11	5	295469	361129	164150	273583	5.47051	5.55766	5.21524
2	3	0	3	0.3991	91591	14.2002	28.4003	6450	0.370313	5.2585	23.2569	4.86561e+06	330.251	0.690924	6.90924e+07	50	0.7982	0.1	0.02	77	68	89	4.82335e+06	4.25958e+06	5.57504e+06	4.88599e+06	6.68335	6.62937	6.74625	6.68632	67781	59858.5	78344.2	68661.2	4.83111	4.77713	4.89401	4.83408	0.1	7	11	4	438487	689050	250564	459367	5.64196	5.83825	5.39892
2	3	0	4	0.6445	110226	17.0893	34.1786	6450	0.370313	6.32839	23.2569	4.86561e+06	397.444	0.831499	8.31499e+07	50	1.289	0.1	0.02	120	111	109	4.65477e+06	4.30566e+06	4.22808e+06	4.39617e+06	6.6679	6.63404	6.62614	6.64269	87774.2	81191.1	79728.2	82897.9	4.94337	4.90951	4.90161	4.91816	0.1	13	8	11	504267	310318	426687	413757	5.70266	5.49181	5.63011
2	3	0	5	0.4991	96836	15.0133	30.0267	6450	0.370313	5.55963	23.2569	4.86561e+06	349.163	0.73049	7.3049e+07	50	0.9982	0.1	0.02	112	89	104	5.6101e+06	4.45802e+06	5.20938e+06	5.0925e+06	6.74897	6.64914	6.71679	6.70497	93250.4	74100.8	86589.7	84647	4.96965	4.86982	4.93747	4.92565	0.1	8	8	7	400721	400721	350631	384025	5.60284	5.60284	5.54485
2	3	1	1	0.5218	136335	21.1372	42.2744	6450	0.370313	7.82739	23.2569	4.86561e+06	491.585	1.02845	1.02845e+08	50	1.0436	0.01	0.02	90	84	90	4.312e+07	4.02453e+07	4.312e+07	4.21617e+07	7.63468	7.60472	7.63468	7.62469	532237	496754	532237	520409	5.7261	5.69614	5.7261	5.71612	0.1	93	76	92	4.45573e+06	3.64124e+06	4.40782e+06	4.16826e+06	6.64892	6.56125	6.64422
2	3	1	2	0.5251	133130	20.6403	41.2806	6450	0.370313	7.64338	23.2569	4.86561e+06	480.029	1.00428	1.00428e+08	50	1.0502	0.01	0.02	68	52	78	3.23748e+07	2.47572e+07	3.71358e+07	3.14226e+07	7.51021	7.3937	7.56979	7.49123	411816	314918	472377	399703	5.6147	5.4982	5.67429	5.59573	0.1	115	110	112	5.47515e+06	5.2371e+06	5.33232e+06	5.34819e+06	6.7384	6.71909	6.72692
2	3	1	3	0.5062	123649	19.1704	38.3408	6450	0.370313	7.09905	23.2569	4.86561e+06	445.843	0.932757	9.32757e+07	50	1.0124	0.01	0.02	67	82	73	3.30897e+07	4.04978e+07	3.60529e+07	3.65468e+07	7.51969	7.60743	7.55694	7.56136	436872	534679	475995	482515	5.64035	5.72809	5.6776	5.68202	0.1	108	110	108	5.33386e+06	5.43264e+06	5.33386e+06	5.36679e+06	6.72704	6.73501	6.72704
2	3	1	4	0.4963	106402	16.4964	32.9929	6450	0.370313	6.10885	23.2569	4.86561e+06	383.655	0.802652	8.02652e+07	50	0.9926	0.01	0.02	63	62	69	3.17348e+07	3.12311e+07	3.47572e+07	3.25744e+07	7.50154	7.49459	7.54104	7.51239	477376	469799	522840	490005	5.67886	5.67191	5.71837	5.68971	0.1	64	65	48	3.22386e+06	3.27423e+06	2.41789e+06	2.97199e+06	6.50838	6.51511	6.38344
2	3	1	5	0.5983	128319	19.8944	39.7888	6450	0.370313	7.36716	23.2569	4.86561e+06	462.682	0.967985	9.67985e+07	50	1.1966	0.01	0.02	70	77	75	2.92495e+07	3.21745e+07	3.13388e+07	3.09209e+07	7.46612	7.50751	7.49608	7.4899	439822	483804	471238	464955	5.64328	5.68467	5.67324	5.66706	0.1	97	84	89	4.05315e+06	3.50994e+06	3.71887e+06	3.76066e+06	6.60779	6.5453	6.57041
2	3	2	1	0.449	176642	27.3864	54.7727	6450	0.370313	10.1415	23.2569	4.86561e+06	636.921	1.33251	1.33251e+08	50	0.898	0.01	0.02	65	66	66	3.61915e+07	3.67483e+07	3.67483e+07	3.65627e+07	7.55861	7.56524	7.56524	7.56303	296681	301245	301245	299723	5.47229	5.47892	5.47892	5.47671	0.1	92	93	91	5.12249e+06	5.17817e+06	5.06682e+06	5.12249e+06	6.70948	6.71418	6.70474
2	3	2	2	0.5503	182784	28.3386	56.6772	6450	0.370313	10.4942	23.2569	4.86561e+06	659.067	1.37885	1.37885e+08	50	1.1006	0.01	0.02	78	100	91	3.54352e+07	4.54298e+07	4.13411e+07	4.07354e+07	7.54944	7.65734	7.61638	7.60772	344054	441094	401396	395515	5.53663	5.64453	5.60357	5.59491	0.1	50	31	33	2.27149e+06	1.40832e+06	1.49918e+06	1.72633e+06	6.35631	6.1487	6.17585
2	3	2	3	0.391	140836	21.835	43.6701	6450	0.370313	8.0858	23.2569	4.86561e+06	507.814	1.06241	1.06241e+08	50	0.782	0.01	0.02	95	97	98	6.07417e+07	6.20205e+07	6.26598e+07	6.18073e+07	7.78349	7.79253	7.79699	7.791	543851	555300	561025	553392	5.73548	5.74453	5.74898	5.743	0.1	45	47	38	2.87724e+06	3.00512e+06	2.42967e+06	2.77067e+06	6.45898	6.47786	6.38555
2	3	2	4	0.5385	133273	20.6625	41.325	6450	0.370313	7.65159	23.2569	4.86561e+06	480.544	1.00536	1.00536e+08	50	1.077	0.01	0.02	37	45	40	1.71773e+07	2.08914e+07	1.85701e+07	1.88796e+07	7.23496	7.31997	7.26881	7.27458	223836	272233	241984	246018	5.34993	5.43494	5.38379	5.38955	0.1	84	96	95	3.89972e+06	4.45682e+06	4.4104e+06	4.25565e+06	6.59103	6.64903	6.64448
2	3	2	5	0.5291	144253	22.3648	44.7296	6450	0.370313	8.28198	23.2569	4.86561e+06	520.135	1.08818	1.08818e+08	50	1.0582	0.01	0.02	97	84	91	4.58325e+07	3.969e+07	4.29975e+07	4.284e+07	7.66117	7.59868	7.63344	7.6311	542146	469488	508612	506749	5.73412	5.67162	5.70639	5.70404	0.1	100	98	86	4.725e+06	4.6305e+06	4.0635e+06	4.473e+06	6.6744	6.66563	6.6089
[truncated: 51 more columns]

## Sheet: Sheet2
	1_Stamp	1_Cut	Harvest_cut_1_4466	Harvest_cut_2_4469	Harvest_cut_3	Harvest_cut_average			DL0	DL1	DL2	DL2	DL2_average	DL3
1cm2	72828	59067	62065	62229	58960	61084.7		image_number	4457	4460	4466	4469	4467.5	4467.5
No_lesions	36	1	1	1	1	1		1cm2	75076	69170	62065	62229	62147	62147
Lesion_area	2123	1124	1384	1067	1808	1419.67		Leaf_area_px	1284680	1209762	891655	679316	785486	785486
Area_lesions_in_cm2	0.0291509	0.0190292	0.0222992	0.0171463	0.0306649	0.0233701		Leaf_area_cm2	17.1117	17.4897	14.3665	10.9164	12.6414	12.6414
Area_lesions_in_um2	2.91509e+06	1.90292e+06	2.22992e+06	1.71463e+06	3.06649e+06	2.33701e+06		Leaf_area_ABAD	34.2235	34.9794	28.7329	21.8328	25.2829	25.2829
								Lesion_area	*	*	36773	29673	33223	36770.8	1182.61	1182.61 is an approximate size of a cut when 1cm2 area is 62188 px, calculated as proportion from pixel numbers of a cut when 1cm2 is 59076 px
								Lesion_area_px_per_cm2	*	*	2559.64	2718.21	2638.92	2908.76
								no_lesions	1	109	335	245	291	294
								no_lesions_cm2	0.0584395	6.23224	23.3182	22.4433	22.8808	23.2569
								Lesion_area_in_cm2_per_leaf	0.0233701	0.110823	0.615862	0.500206	0.558034	0.615045
								Lesion_area_in_um2_per_leaf	2.33701e+06	1.10823e+07	6.15862e+07	5.00206e+07	5.58034e+07	6.15045e+07
								Lesion_area_cm2_per_cm2	0.00136574	0.00633646	0.042868	0.0458215	0.0443448	0.0486531
								Lesion_area_um2_per_cm2	136574	633646	4.2868e+06	4.58215e+06	4.43448e+06	4.86531e+06
								Perc_damage_leaf	0.136574	0.633646	4.12413	4.36807	4.2461	4.68129
								Perc_damage_cm2	0.0079813	0.0362297	0.287066	0.400139	0.343602	0.370313

## Sheet: Sheet3
Run	Damage_level	cfu_1	cfu_2	cfu_3	dilution	plated_volume	cfu_parallel_1	cfu_parallel_2	cfu_parallel_3	log_cuf_parallel_1	log_cuf_parallel_2	log_cuf_parallel_3	average_log
1	0	58	38	68	10000	10	5800000	3800000	6800000	6.76343	6.57978	6.83251	6.72524
1	1	38	67	50	10000	10	3800000	6700000	5000000	6.57978	6.82607	6.69897	6.70161
1	2	61	49	66	10000	10	6100000	4900000	6600000	6.78533	6.6902	6.81954	6.76502
1	3	66	42	50	10000	10	6600000	4200000	5000000	6.81954	6.62325	6.69897	6.71392
2	all	67	51	65	10000	10	6700000	5100000	6500000	6.82607	6.70757	6.81291	6.78219
